# Supplementary material for: Effects of Marathon Running on Skin and Plasma Carotenoids in Endurance Runners
Source: Nutrients. 2026 Jan 29;18(3):437. doi: 10.3390/nu18030437 (PMC12899393; doi:10.3390/nu18030437)
Supplement: Supplementary file 1 [file nutrients-18-00437-s001.zip]

Archive with 9 entries (8 files):
- Marathon Study/
- Marathon Study/Intake Carotenoid.xlsx
- Marathon Study/Marathon IRB.pdf
- Marathon Study/Plasma Carotenoid HPLC data summary Final.xlsx
- Marathon Study/Plasma Carotenoids.sav
- Marathon Study/Skin Carotenoid Data 2024.xlsx
- Marathon Study/Skin Carotenoids.sav
- Marathon Study/Body mass and Total water.spv
- Marathon Study/InBody.sav
