# Supplementary material for: Effects of Marathon Running on Skin and Plasma Carotenoids in Endurance Runners
Source: Nutrients. 2026 Jan 29;18(3):437. doi: 10.3390/nu18030437 (PMC12899393; doi:10.3390/nu18030437)
Supplement: Supplementary file 1 [file nutrients-18-00437-s001.zip › Marathon Study/Intake Carotenoid.xlsx]

## Sheet: Carotenoid intake
study ID	IntakeStartDateTime	IntakeEndDateTime	BCAR	LYCO
1	2024-05-20	2024-05-20 23:59:00	1294.02	53.95
1	2024-05-17	2024-05-17 23:59:00	955.972	19089.5
1	2024-05-19	2024-05-19 23:59:00	2193.99	0
1	2024-05-18	2024-05-18 23:59:00	9161.6	1738.79
2	2024-05-19	2024-05-19 23:59:00	87.994	0
2	2024-05-20	2024-05-20 23:59:00	353.581	2212.94
2	2024-05-18	2024-05-18 23:59:00	191.548	0
2	2024-05-17	2024-05-17 23:59:00	67.34	0
3	2024-05-19	2024-05-19 23:59:00	1263.12	5368.36
3	2024-05-17	2024-05-17 23:59:00	234.482	402.6
3	2024-05-18	2024-05-18 23:59:00	2882.8	4371.56
3	2024-05-20	2024-12-12 23:59:00	365.995	7269.95
4	2024-05-17	2024-05-17 23:59:00	643.48	14.85
4	2024-05-18	2024-05-18 23:59:00	1139.69	14.85
4	2024-05-19	2024-05-19 23:59:00	230.364	0
4	2024-05-20	2024-05-20 23:59:00	2503.72	1160.2
5	2024-05-17	2024-05-17 23:59:00	394.743	514.742
5	2024-05-19	2024-05-19 23:59:00	1884.4	0
5	2024-05-21	2024-05-21 23:59:00	2501.61	241.2
5	2024-05-18	2024-05-18 23:59:00	5317.12	0
6	2024-05-17	2024-05-17 23:59:00	183.002	0
6	2024-05-20	2024-05-20 23:59:00	217.1	0
6	2024-05-18	2024-05-18 23:59:00	111.739	16.25
6	2024-05-19	2024-05-19 23:59:00	2706.93	9.9
8	2024-05-18	2024-05-18 23:59:00	10765	7328.68
8	2024-05-17	2024-05-17 23:59:00	38929.6	2132.5
8	2024-05-19	2024-05-19 23:59:00	971.2	3640.02
8	2024-05-20	2024-12-14 23:59:00	81.0238	0.084
9	2024-05-18	2024-05-18 23:59:00	10562.5	2124.29
9	2024-05-19	2024-05-19 23:59:00	9208.57	2426.68
9	2024-05-17	2024-05-17 23:59:00	9662.57	2058.4
10	2024-05-17	2024-05-17 23:59:00	463	1008.8
10	2024-05-18	2024-05-18 23:59:00	508.827	5875.2
11	2024-05-18	2024-05-18 23:59:00	1516.2	10634.2
11	2024-05-20	2024-05-20 23:59:00	3925.26	4052.47
11	2024-05-17	2024-05-17 23:59:00	2282.37	1139.7
11	2024-05-19	2024-05-19 23:59:00	734.82	0
13	2024-05-17	2024-05-17 23:59:00	5469.62	10550.3
13	2024-05-19	2024-05-19 23:59:00	4981.96	15238.3
13	2024-05-20	2024-05-20 23:59:00	404.913	2602.6
13	2024-05-18	2024-05-18 23:59:00	6976.79	6786.5
15	2024-05-18	2024-05-18 23:59:00	1126.6	10752.7
15	2024-05-21	2024-05-21 23:59:00	388.19	5398.95
15	2024-05-19	2024-05-19 23:59:00	936.285	28892.5
15	2024-05-17	2024-05-17 23:59:00	4429.58	99944.9
16	2024-05-18	2024-05-18 23:59:00	297.4	3498.95
16	2024-05-20	2024-05-20 23:59:00	1910.5	1547
16	2024-05-19	2024-05-19 23:59:00	93.96	1076.6
16	2024-05-17	2024-05-17 23:59:00	30155.6	5944.52
17	2024-05-18	2024-05-18 23:59:00	690.32	8202.16
17	2024-05-20	2024-05-20 23:59:00	28017.1	1159.03
17	2024-05-17	2024-05-17 23:59:00	18839.1	14049.5
17	2024-05-19	2024-05-19 23:59:00	34311.6	9273.25
18	2024-05-18	2024-05-18 23:59:00	181.132	0
18	2024-05-21	2024-05-21 23:59:00	516.87	1061.7
18	2024-05-17	2024-05-17 23:59:00	316.42	2528.72
18	2024-05-19	2024-05-19 23:59:00	546.645	0
20	2024-05-17	2024-05-17 23:59:00	205.491	3993.43
20	2024-05-20	2024-05-20 23:59:00	5066.77	0
20	2024-05-18	2024-05-18 23:59:00	234.317	0
20	2024-05-19	2024-05-19 23:59:00	287.175	0
21	2024-05-17	2024-05-17 23:59:00	4702.48	434.2
21	2024-05-19	2024-05-19 23:59:00	9988.87	1405.24
21	2024-05-18	2024-05-18 23:59:00	5428.62	19303.3
21	2024-05-20	2024-12-13 23:59:00	827.343	13414.7
22	2024-05-19	2024-05-19 23:59:00	15988.3	2
22	2024-05-21	2024-05-21 23:59:00	5913.43	10048.9
22	2024-05-18	2024-05-18 23:59:00	1151.84	6159.78
22	2024-05-17	2024-05-17 23:59:00	1288.86	0
23	2024-05-18	2024-05-18 23:59:00	4429.77	2924
23	2024-05-19	2024-05-19 23:59:00	2653.77	5.94
23	2024-05-21	2024-05-21 23:59:00	1218.53	18369.7
23	2024-05-17	2024-05-17 23:59:00	833.781	65.9
24	2024-05-17	2024-05-17 23:59:00	774.529	18630
24	2024-05-18	2024-05-18 23:59:00	946.02	24840
24	2024-05-19	2024-05-19 23:59:00	311.1	0
25	2024-05-18	2024-05-18 23:59:00	190.34	109.56
26	2024-05-17	2024-05-17 23:59:00	618.912	1029.2
26	2024-05-18	2024-05-18 23:59:00	665.108	2058.4
26	2024-05-19	2024-05-19 23:59:00	389.845	11506.7
27	2024-05-17	2024-05-17 23:59:00	1027.83	31050
27	2024-05-19	2024-05-19 23:59:00	537.022	0
27	2024-05-18	2024-05-18 23:59:00	289.271	0
27	2024-05-20	2024-12-15 23:59:00	3929.2	0
30	2024-05-17	2024-05-17 23:59:00	87.058	0
30	2024-05-19	2024-05-19 23:59:00	2675.77	2.43
30	2024-05-20	2024-05-20 23:59:00	2362.58	3147.97
30	2024-05-18	2024-05-18 23:59:00	10630.4	769.163
36	2024-05-17	2024-12-13 23:59:00	2443.76	2.1
36	2024-05-18	2024-12-15 23:59:00	572.165	10258.3
36	2024-05-19	2024-05-19 23:59:00	997.485	2040.39
36	2024-05-20	2024-12-14 23:59:00	995.96	2544.64

## Sheet: dietmar_2024-11-25_55990_Totals
study ID	RecallNo	RecallAttempt	RecallStatus	IntakeStartDateTime	IntakeEndDateTime	ReportingDate	KCAL	PROT	TFAT	CARB	MOIS	ALC	CAFF	THEO	SUGR	FIBE	CALC	IRON	MAGN	PHOS	POTA	SODI	ZINC	COPP	SELE	VC	VB1	VB2	NIAC	VB6	FOLA	FA	FF	FDFE	VB12	VARA	RET	BCAR	ACAR	CRYP	LYCO	LZ	ATOC	VK	CHOLE	SFAT	S040	S060	S080
1	4	0	2	2024-05-20	2024-05-20 23:59:00	2024-05-21	2585.59	80.4273	119.787	312.807	3427.31	0	152.687	189.634	123.664	42.6236	1156.43	27.8935	472.873	1426.98	2964.37	2876.44	13.4228	2.55977	89.3816	135.503	3.01805	3.80695	41.595	4.16044	953.849	612.23	338.68	1382.11	8.07576	1285.86	1171.42	1294.02	91.64	52.9	53.95	2605.55	25.1321	178.601	535.863	41.7491	1.09547	0.650288	0.398082
1	1	0	2	2024-05-17	2024-05-17 23:59:00	2024-05-18	2664.04	134.308	109.835	294.528	2725.76	0	97.85	21.46	117.083	28.8568	690.632	17.2746	396.65	1868.25	3874.82	4037.2	15.1329	1.49467	205.502	80.2226	1.79284	3.2334	36.4005	3.29347	522.418	213.09	309.327	672.817	4.27585	871.432	785.537	955.972	72.5	108.3	19089.5	1857.26	13.863	162.545	697.329	28.352	0.50244	0.304178	0.209462
1	3	0	2	2024-05-19	2024-05-19 23:59:00	2024-05-20	2961.92	152.099	143.169	279.747	3695.25	0	143.36	67.84	103.78	28.567	1372.44	22.2471	582.349	2552.5	4295.73	3889.42	18.1118	2.26743	197.014	134.032	2.24654	4.10523	34.2814	3.49212	728.204	347.339	383.305	973.169	10.0029	1451.53	1228.4	2193.99	899.54	57.76	0	1792.45	18.0411	136.099	852.144	46.0996	1.32708	0.683912	0.459342
1	2	0	2	2024-05-18	2024-05-18 23:59:00	2024-05-19	3611.98	108.778	166.368	444.446	4778.52	0	65.008	67.84	230.647	47.0619	1682.35	27.6708	583.266	2240.6	4719.47	5156.91	14.4938	2.01774	170.682	288.405	2.63498	3.96528	51.2475	7.7613	854.45	213.244	641.041	1002.15	8.45162	2662	1820.44	9161.6	1767.97	162.736	1738.79	10257.6	15.4369	567.911	805.083	60.4098	1.6364	1.00578	0.866568
2	3	0	2	2024-05-19	2024-05-19 23:59:00	2024-05-20	2938.52	79.6755	119.423	393.932	1330.65	0	33.48	0	214.245	10.2819	1225.5	10.5708	215.547	1977.95	2643.41	4115.81	9.02651	0.803701	99.4525	116.813	2.0942	2.49534	16.0247	1.67535	288.239	151.395	136.844	394.454	4.76122	488.91	475.459	87.994	26.784	101.271	0	820.916	11.6067	56.2014	615.385	29.6804	0.501585	0.37602	0.24837
2	4	0	2	2024-05-20	2024-05-20 23:59:00	2024-05-22	3095.87	81.0248	135.709	392.116	2231.6	0	43.2	0	196.2	20.704	2550.42	11.7747	241.031	1893.18	2277.39	4118.69	12.2867	0.827097	93.1731	54.0705	1.57568	2.57083	15.8151	0.921347	398.256	222.83	175.426	556.056	5.46276	964.004	938.183	353.581	25.6118	17.1303	2212.94	365.165	7.05434	83.7321	275.978	61.9684	1.49767	1.07437	0.764007
2	2	0	2	2024-05-18	2024-05-18 23:59:00	2024-05-19	2553.67	121.546	76.6278	352.758	2369.54	0	70.2	0	148.238	22.2936	1204.79	18.9349	257.86	1690.24	2405.9	3547.59	17.1153	1.0891	206.24	62.5328	2.35772	2.68674	29.1058	1.99546	421.811	212.033	210.938	565.741	6.12271	530.539	507.139	191.548	24.22	122.12	0	832	5.89142	34.6207	592.91	30.1003	0.710694	0.526593	0.357735
2	1	0	2	2024-05-17	2024-05-17 23:59:00	2024-05-18	1213.42	64.7299	41.1269	142.422	2247.02	0	0	0	43.3214	4.905	816.63	6.57838	154.585	953.768	1266.91	1745.06	5.87485	0.534485	113.946	10.151	1.21192	1.51382	15.673	1.20319	224.735	160.75	63.985	335.885	3.00572	505.49	498.63	67.34	0	3.85	0	173.6	2.40455	11.6258	297.617	18.8261	0.64038	0.45588	0.295733
3	3	0	2	2024-05-19	2024-05-19 23:59:00	2024-05-20	1840.96	68.5989	95.1476	184.703	2136.83	0	149.46	78.45	75.7347	21.7977	706.458	13.6535	325.183	1126.8	2855.18	2675.25	11.7159	1.38985	107.74	190.758	1.32945	1.72823	26.0181	2.52837	309.607	85.015	224.592	367.67	4.47017	854.74	738.079	1263.12	56.06	160.801	5368.36	2514.51	8.26175	189.351	243.307	39.9891	1.56585	0.9955	0.602219
3	1	0	2	2024-05-17	2024-05-17 23:59:00	2024-05-18	1059.43	36.7127	53.1318	118.476	454.015	0	0.9	30	60.4477	17.499	898.65	16.1672	186.92	681.938	906.513	1108.54	5.48135	0.948972	59.8068	59.956	0.96816	1.40984	15.9951	1.38539	328.392	190.37	138.022	461.382	5.47225	665.46	645.673	234.482	0	6.075	402.6	552.862	7.56098	34.9045	252.937	22.0955	0.25093	0.246647	0.853385
3	2	0	2	2024-05-18	2024-05-18 23:59:00	2024-05-19	2534	141.038	100.864	254.096	3213.29	7.02	0	33.28	119.165	16.8139	1630.86	17.101	457.998	2243.51	3954.39	3932.53	23.2306	1.48764	153.806	107.524	1.89501	2.99461	36.6887	3.59286	382.131	206.457	175.674	527.775	9.17546	1152.06	908.592	2882.8	72.7675	5.75087	4371.56	1145.83	20.5497	173.934	358.541	39.3162	1.2071	0.805903	0.491333
3	1	1	2	2024-05-20	2024-12-12 23:59:00	2024-12-12	1548.28	90.8807	48.8427	186.891	2924.01	0	219.28	0	73.6542	14.8525	1103.36	17.8678	294.811	1401.6	2195.6	2451.84	10.373	1.07164	134.947	35.929	1.49717	2.09932	25.2633	1.81064	550.082	344.6	206.732	791.822	4.9126	535.288	504.878	365.995	21.07	2.54986	7269.95	338.249	3.86972	31.3925	220.022	19.3109	0.515002	0.345713	0.257978
4	1	0	2	2024-05-17	2024-05-17 23:59:00	2024-05-18	3126.81	140.389	110.979	405.26	4716.45	0	145.02	124.46	137.879	35.457	2526.79	18.6965	701.851	2756.04	3600.57	4028.39	23.0053	2.59636	146.092	87.711	2.9148	4.14094	41.7917	3.93934	601.743	400	196.793	876.793	12.4769	1360.33	1300.83	643.48	191.76	0	14.85	717.93	21.819	40.8076	289.582	40.2266	0.874918	0.638167	0.409856
4	2	0	2	2024-05-18	2024-05-18 23:59:00	2024-05-19	5360.68	201.485	138.717	832.86	5543.59	0	162.564	102.06	301.29	52.9933	3683.88	89.5847	1607.35	5002.9	5748.54	6505.77	64.7103	8.17792	209.008	421.345	36.2666	11.6702	219.44	23.6024	3286.67	3098.22	182.872	5452.04	46.2154	1459.69	1354.84	1139.69	195.188	72.582	14.85	1514.57	41.6141	140.725	413.031	46.733	0.848412	0.604848	0.393694
4	3	0	2	2024-05-19	2024-05-19 23:59:00	2024-05-20	3719.24	132.401	147.082	495.332	5181.72	0	165.47	300.74	229.646	43.262	2752.34	33.2592	714.087	3003.3	4770	3803.43	28.3407	2.63775	190.101	41.182	3.34488	6.55226	36.2835	4.02125	791.38	583.7	206.98	1200.48	13.8207	2013.66	1990.53	230.364	32.2	39.45	0	508.92	9.78105	29.2655	345.265	69.6494	2.29636	1.74301	0.984598
4	4	0	2	2024-05-20	2024-05-20 23:59:00	2024-05-21	2197.22	112.798	74.7513	279.436	3799.73	0	0	0	122.353	15.4985	1595.08	29.0897	454.097	1918.31	2842.5	2905.67	24.2197	1.64525	129.976	31.2383	2.41787	2.18593	38.6714	3.42644	782.271	484.95	296.721	1120.13	10.8747	1032.47	822.535	2503.72	48.085	6.294	1160.2	3206.43	7.26947	159.263	151.472	20.5411	0.219626	0.167889	0.138966
5	1	0	2	2024-05-17	2024-05-17 23:59:00	2024-05-18	2281.76	94.0562	89.1069	250.499	2821.25	14.4	76.57	221.2	139.676	15.6468	539.47	13.625	346.904	1609.91	2826.22	2664.9	8.22214	1.55817	138.889	39.0913	1.35227	1.36408	37.1339	2.79303	189.22	64.65	124.169	234.179	11.4625	565.528	532.519	394.743	49.1355	18.8595	514.742	497.274	8.35363	72.0298	216.433	30.781	0.791804	0.426355	0.278295
5	3	0	2	2024-05-19	2024-05-19 23:59:00	2024-05-20	1680.32	22.537	45.5423	162.922	3274.3	79.68	164.1	30	90.6317	7.217	548.3	5.17585	116.082	553.352	739.678	1387	4.24067	0.486372	33.7268	133.519	0.49918	0.728415	6.91477	0.56263	124.515	47.0275	76.31	157.025	0.711375	302.73	120.352	1884.4	23.9775	565.755	0	82.355	5.6197	25.4575	47.9275	13.1901	0.261993	0.21005	0.13951
5	4	0	2	2024-05-21	2024-05-21 23:59:00	2024-05-22	2462.22	82.3288	71.1915	357.214	4195.31	18.72	97.8	60	147.04	35.4973	739.56	13.2113	467.834	1631.41	3567.5	3355.53	10.5098	1.8643	141.97	283.93	2.41479	1.88778	27.4944	2.55213	446.71	85.6	361.11	506.59	1.6855	424.405	107.49	2501.61	502.16	2099.72	241.2	3281.48	13.7744	156.939	274.48	17.7998	0.15632	0.09962	0.07515
5	2	0	2	2024-05-18	2024-05-18 23:59:00	2024-05-19	3381.25	84.0013	157.717	368.532	4125.41	24.72	72.82	75	198.466	23.132	797.717	12.3045	394.043	1465.81	2963.41	5094.81	10.6128	1.23262	104.186	54.0514	1.26951	1.83222	24.0855	2.49897	218.473	41.396	176.157	246.291	2.08317	890.145	399.255	5317.12	1086.43	83.138	0	2172.32	12.22	260.254	425.992	46.5573	1.1103	0.686389	0.41192
6	1	0	2	2024-05-17	2024-05-17 23:59:00	2024-05-18	3329.63	116.318	147.655	380.239	4914.6	0	288	0	160.63	14.634	1482.78	16.4003	285.28	2543.98	3491.11	6006.61	17.5321	1.2856	172.184	13.7828	2.38917	3.39107	29.304	2.0092	390.378	204.96	185.418	532.818	8.04217	969.061	954.441	183.002	0	9.28	0	621.11	6.45586	84.7064	629.247	59.2861	0.764632	0.647699	0.937396
6	4	0	2	2024-05-20	2024-05-20 23:59:00	2024-05-21	1853.92	129.329	70.8247	178.864	3098.33	0	288	0	65.8234	14.097	1012.93	14.2966	286.685	1679.88	4093.3	2717.39	19.3146	1.02063	145.81	63.814	1.06552	2.85911	24.8033	2.87045	299.425	43.16	256.265	329.465	7.88377	594.95	555.97	217.1	117.35	354.95	0	754.64	3.10803	19.7095	673.041	31.8486	0.876968	0.607531	0.381712
6	2	0	2	2024-05-18	2024-05-18 23:59:00	2024-05-19	2971.38	155.014	102.727	364.565	4623	0	233.28	0	193.713	21.2386	2503.86	19.0969	701.3	3162.93	6003.7	3384.8	24.0736	1.32	132.528	145.461	2.71349	3.95789	37.4708	3.92877	410.474	257.27	163.734	595.332	12.9835	1948.58	1939.48	111.739	0.625	7.5	16.25	247.925	31.1492	82.0801	286.876	36.5554	1.03913	0.720656	0.462503
6	3	0	2	2024-05-19	2024-05-19 23:59:00	2024-05-20	3778.22	187.139	189.716	337.024	4617.88	0	288	0	148.817	17.6882	2483.94	19.9685	407.505	3139.07	4224.21	6492.39	27.0671	1.47778	243.516	41.8285	1.49874	3.79089	34.7275	3.24444	423.857	79.3	345.857	479.257	7.69784	1499.86	1269.48	2706.93	6.44999	40.6789	9.9	4029.77	11.5571	244.279	1113.42	81.1939	2.53697	1.92908	1.24254
8	2	0	2	2024-05-18	2024-05-18 23:59:00	2024-05-19	3018.5	82.4485	103.318	449.561	6443.11	0	0	0	186.473	37.6662	910.299	18.7456	484.339	1661.71	3937.21	4808.02	12.3099	2.68396	129.332	87.3666	2.40174	1.64573	34.9711	3.18781	641.663	184.19	459.04	771.217	1.97753	1109.1	182.155	10765	716.273	4.47	7328.68	1184.36	12.1357	136.723	85.308	25.4933	0.49428	0.12437	0.154594
8	1	0	2	2024-05-17	2024-05-17 23:59:00	2024-05-18	2817.08	74.9442	100.524	425.948	8096.1	0	117.6	22.4	131.985	40.1435	1830.88	25.1675	533.298	1703.8	4328.63	4365.24	13.1265	3.00817	74.1366	342.324	3.51135	3.51006	43.5503	4.5249	827.409	570.579	256.05	1226.31	6.65332	3930.82	649.475	38929.6	842.435	58.852	2132.5	965.861	23.8429	149.881	40.7325	26.1986	0.500834	0.22483	0.151446
8	3	0	2	2024-05-19	2024-05-19 23:59:00	2024-05-20	3894.42	112.152	171.157	506.028	3365.27	0	21.6	172.1	170.194	52.9697	1674.71	36.4431	693.75	2266.11	6351.26	5168.44	18.8125	3.44206	137.543	367.741	4.07596	4.01056	49.4522	5.98149	1121.13	587.1	534.033	1531.73	9.24547	1099.66	1012.92	971.2	47.5	24.2325	3640.02	2999.29	29.2937	379.373	526.385	53.7653	0.999365	0.522445	0.39571
8	1	1	2	2024-05-20	2024-12-14 23:59:00	2024-12-14	2172.29	80.3253	91.7753	254.784	2074.74	0	79.76	92.68	82.1145	17.9512	788.634	12.8519	247.321	1220.78	2106.32	2684.98	12.519	0.999661	103.801	18.3826	1.23956	1.28279	21.7211	1.73078	209.06	58.58	150.32	249.72	3.95141	197.659	190.9	81.0238	4.015	3.56975	0.084	193.843	4.76552	85.803	170.893	36.5371	0.714307	0.36474	0.409041
9	2	0	2	2024-05-18	2024-05-18 23:59:00	2024-05-19	1695.23	47.4448	57.8632	252.562	4999.96	0	115.2	0	90.7694	18.345	832.557	16.4873	351.42	1043.36	2295.59	2351.29	11.3456	2.07185	73.8908	142.053	1.8389	1.4034	19.1524	1.84357	492.306	273.543	218.763	684.381	2.78454	1147.3	261.925	10562.5	89.15	13.036	2124.29	742.842	21.9237	140.655	24.629	8.1614	0.04021	0.0232	0.0235965
9	3	0	2	2024-05-19	2024-05-19 23:59:00	2024-05-20	3043.38	111.164	170.29	285.427	3373.08	0	9	69	99.0789	26.3042	1973.54	27.2674	536.485	2351.98	4098.96	4826.59	19.7383	1.70561	144.406	296.437	3.14302	3.3524	37.2498	3.78373	786.522	552.88	244.122	1180.08	8.8825	2802.12	2015.81	9208.57	111	371.287	2426.68	1687.33	39.7462	134.511	753.135	54.1007	1.04187	0.819285	0.573547
9	1	0	2	2024-05-17	2024-05-17 23:59:00	2024-05-18	2083.55	75.6811	64.1929	309.69	4740.62	0	120.08	76.96	100.079	29.054	1761.07	28.9491	467.889	1638.56	2600.26	3480.38	17.3836	2.20044	68.0941	155.866	3.43333	3.76473	40.1917	4.15531	925.01	692.58	232.03	1409.43	10.4018	1932.79	1073.51	9662.57	1284.22	28.652	2058.4	1583.27	21.1433	166.336	36.9175	17.3639	0.369013	0.145075	0.102736
10	1	0	2	2024-05-17	2024-05-17 23:59:00	2024-05-18	2596.12	86.4004	101.376	328.831	5890.26	2.16	215.76	0	165.849	8.12	1456.84	14.6692	390.04	1149.8	1490.88	5966.64	11.8924	1.00676	165.428	26.1	2.2048	2.94092	105.928	17.8675	613.2	435.6	177.6	915.6	17.4448	383.6	337.8	463	5	60.4	1008.8	498.2	7.39	106.74	199.6	33.11	0.7868	0.6104	0.3836
10	2	0	2	2024-05-18	2024-05-18 23:59:00	2024-05-19	3746.94	107.106	107.776	451.432	3075.36	83.16	197.16	0	201.266	29.3593	1171.21	16.8258	612.083	2394.76	3528.8	4165.33	14.5164	1.45837	165.307	52.7127	2.48092	2.50501	70.0133	10.2161	622.503	214.56	407.942	774.503	9.96767	312.83	271.298	508.827	34.902	0.2835	5875.2	420.313	7.04156	41.5127	199.899	34.6223	0.577847	0.461782	0.306333
11	2	0	2	2024-05-18	2024-05-18 23:59:00	2024-05-19	5469.52	218.227	218.456	607.874	5037.3	31.08	60.35	101.2	300.693	22.2301	1868.45	31.116	474.85	2853.23	5163.08	9370.41	28.9804	1.92457	266.303	49.2875	3.47113	4.94459	58.6957	3.1966	679.837	315.75	360.036	896.807	11.7002	1440.55	1306.4	1516.2	145.462	43.11	10634.2	862.503	13.9318	187.207	818.108	72.3292	1.29066	0.752384	0.611582
11	4	0	2	2024-05-20	2024-05-20 23:59:00	2024-05-22	1916.56	137.946	88.3082	148.941	3364.37	0	316.76	93.76	88.8178	31.6924	1419.29	28.0422	499.154	1519.99	2739.77	3314.3	30.7202	2.49598	106.481	194.372	3.79003	13.9457	149.149	20.1045	986.901	800	186.901	1546.9	39.3737	1401.28	1062.66	3925.26	199.434	54.9716	4052.47	2024.2	33.1322	185.379	256.211	29.042	0.325228	0.11962	0.0711416
11	1	0	2	2024-05-17	2024-05-17 23:59:00	2024-05-18	2715.41	156.008	113.437	276.587	3215.66	0	74.55	82.15	93.0985	39.5145	1417.57	29.6867	663.13	2497.17	4222.55	5431.84	20.1035	3.08188	162.539	193.237	4.53006	4.91041	89.8106	7.34782	1069.32	813.05	256.267	1638.32	25.0053	1371.47	1152.06	2282.37	566.837	60.092	1139.7	1847.48	39.1398	190.192	229.211	26.8648	0.13093	0.04412	0.03853
11	3	0	2	2024-05-19	2024-05-19 23:59:00	2024-05-20	2650.66	170.307	113.49	235.653	3258.25	0	9.6	89.6	96.3715	51.721	2570.98	42.397	741.316	2553.13	2349.3	4405.64	33.5409	4.38314	223.697	257.211	6.54214	8.45041	94.4371	9.49248	1876	1600	275.996	2996	29.1727	2598.52	2532.83	734.82	62.12	38.8	0	2310.61	65.6219	140.115	1140.54	36.9341	0.309592	0.13714	0.094726
13	1	0	2	2024-05-17	2024-05-17 23:59:00	2024-05-18	3854.08	185.643	187.792	364.438	4876.19	0	259.504	22.4	148.831	27.0518	2093.57	23.8683	493.315	2784.08	3689.94	6056.7	20.6242	1.83207	201.852	139.674	3.26658	3.9615	53.3744	3.81423	893.844	357.82	533.216	1142.47	7.63828	1313.65	849.865	5469.62	157.624	5.9885	10550.3	3619.59	18.3659	405.459	484.602	68.4735	1.25492	0.988497	0.803572
13	3	0	2	2024-05-19	2024-05-19 23:59:00	2024-05-20	2640.92	215.176	78.7288	283.9	2899.11	0	117.59	145.22	112.346	38.8576	2016.74	43.914	725.317	3579.1	4124.02	3528.96	38.0808	2.13036	140.996	150.679	4.70842	7.33502	53.0198	6.08481	1218.89	991.755	227.218	1912.57	19.3937	1719.75	1284.11	4981.96	386.725	28.98	15238.3	1401.42	21.7602	111.929	311.848	28.2747	0.294959	0.17731	0.125473
13	4	0	2	2024-05-20	2024-05-20 23:59:00	2024-05-21	3403.27	284.015	96.9009	357.063	2606.95	0	138.5	201.9	121.514	27.4698	2709.08	62.3663	762.84	5010.72	3572.28	4535.62	48.1721	1.4865	201.251	55.8259	4.61551	8.91027	43.5324	5.07995	1482.55	1246.31	236.82	2352.54	19.034	1067.94	1030.39	404.913	5.7	37.13	2602.6	627.916	7.91224	59.5171	473.435	35.4869	0.63435	0.4207	0.27294
13	2	0	2	2024-05-18	2024-05-18 23:59:00	2024-05-19	4405.04	252.145	184.905	453.85	5627.8	0	361.98	177.92	191.326	44.3943	2696.24	33.7588	794.257	4115.68	5732.43	9370.05	31.206	2.89466	206.322	177.582	4.21931	13.7533	118.898	10.0167	997.174	481.31	513.042	1331.08	25.9783	1489.74	890.154	6976.79	231.925	174.633	6786.5	3537.43	26.3859	275.879	517.706	62.4787	0.977844	0.614329	0.445996
15	2	0	2	2024-05-18	2024-05-18 23:59:00	2024-05-19	4254.12	124.157	123.273	615.997	10222.3	32.88	17.98	0	277.761	31.8418	2496.57	31.2472	506.871	2763	3644.61	6082.86	23.1806	1.95758	166.205	101.775	4.0194	4.18347	52.53	4.99287	1052.06	632.18	419.879	1492.74	11.1914	908.615	804.985	1126.6	53.105	96.9	10752.7	1703.39	8.95289	151.343	193.308	45.7058	0.71268	0.78198	0.72084
15	4	0	2	2024-05-21	2024-05-21 23:59:00	2024-05-22	2295.72	107.957	71.7668	306.704	5073.21	0	127.2	0	78.3084	20.8547	1820.21	21.4811	348.147	1707.75	2526.83	3732.74	10.2154	1.42277	171.52	11.8938	2.50532	2.94148	39.1596	2.03516	702.027	423.452	280.827	1002.71	3.96418	390.585	358.012	388.19	0.2775	0	5398.95	569.84	4.87908	67.4445	140.44	27.0469	0.342935	0.393275	0.375655
15	3	0	2	2024-05-19	2024-05-19 23:59:00	2024-05-20	1812.61	90.6491	71.8696	204.975	4786.64	0	148.8	0	42.6048	18.4635	787.261	11.8861	278.232	1299.1	2320.78	3810.3	9.60792	1.47958	166.405	11.6285	1.82361	2.38016	25.6183	1.17893	446.349	273.6	172.749	633.549	3.9657	139.405	60.927	936.285	0.2775	0	28892.5	533.107	8.09649	47.1101	152.4	22.917	0.068097	0.241643	0.358386
15	1	0	2	2024-05-17	2024-05-17 23:59:00	2024-05-18	5371.47	186.701	229.984	656.058	5494.44	0	511.275	18.675	202.617	59.6075	1317.11	35.1966	818.857	2698.15	6478.1	11559	19.4208	3.12437	402.283	136.934	5.1815	5.35121	90.4322	4.72628	1150.73	696.435	454.295	1636.33	6.98875	708.183	321.19	4429.58	135.455	346.538	99944.9	2433.34	35.1724	321.86	323.303	66.711	0.140112	0.343329	0.540201
16	2	0	2	2024-05-18	2024-05-18 23:59:00	2024-05-19	1912.82	68.7064	94.5354	208.711	5208.14	0	165.6	0	96.2166	15.261	304.76	6.0413	291.44	1218.79	2574.92	4678.74	4.0381	1.07362	69.23	63.791	0.78165	6.63622	60.9586	5.30628	167.67	31.85	135.82	194.97	10.7375	111.6	81.9	297.4	89.9	74.15	3498.95	228.6	8.5707	31.659	204.75	19.0592	0.182	0.1092	0.10465
16	4	0	2	2024-05-20	2024-05-20 23:59:00	2024-05-22	2808.65	232.932	66.6046	322.827	6144.23	0	146.4	22.4	121.966	37.1855	1094.19	37.2866	571.195	2423.3	4323.76	4458.87	35.9062	2.96833	165.48	179.757	3.87124	5.57615	85.6656	6.22501	871.137	545.53	317.103	1243.88	15.3947	923.7	753.135	1910.5	92.7775	194.207	1547	1423.57	20.1022	113.207	566.13	23.7019	0.05988	0.0208	0.0155
16	3	0	2	2024-05-19	2024-05-19 23:59:00	2024-05-20	1847.24	80.511	80.619	212.884	6601.92	0	86.64	22.4	73.504	20.844	1457.02	46.908	446.02	996.5	1785.62	3099.42	9.8526	2.20108	96.026	156.122	3.87666	4.60082	67.1335	11.0118	2115.46	1985.84	129.62	3507.46	30.406	1504.18	1495.4	93.96	32.9	1.4	1076.6	52.92	51.7846	18.274	67.8	18.775	0.11644	0.0544	0.045
16	1	0	2	2024-05-17	2024-05-17 23:59:00	2024-05-18	2348.26	161.7	79.6849	243.599	7826.9	0	130.56	0	89.9244	27.6205	596.013	14.2256	432.63	1692.19	4882.15	4355.22	13.3951	1.97319	187.559	78.201	4.06898	2.19355	44.6001	4.89161	385.248	94.8	290.447	453.127	2.6946	2665.05	71.1325	30155.6	1891.07	11.145	5944.52	519.985	9.96022	61.282	473.755	20.9578	0.018945	0.011	0.008
17	2	0	2	2024-05-18	2024-05-18 23:59:00	2024-05-19	2734.74	133.424	69.4531	407.013	7063.24	0	69.6	67.2	205.423	56.857	2814.89	41.3342	1002.19	2521.84	3545.07	3229.53	30.1198	4.99241	67.918	394.342	11.2402	8.07492	102.113	9.04758	1858.54	1650.6	207.34	3014.42	23.0442	1803.13	1703.4	690.32	203.15	831.5	8202.16	704.97	55.6477	133.127	45.96	22.7258	0.195535	0.066745	0.050995
17	4	0	2	2024-05-20	2024-05-20 23:59:00	2024-05-21	1800.81	107.482	64.5262	207.293	4722.54	0	64.8	22.4	96.2661	36.2565	1518.25	19.2531	548.978	1717.33	2950.31	1868.47	15.0902	2.37693	107.369	233.821	2.62076	3.81965	35.8457	3.43095	666.721	411.2	255.521	954.561	8.96373	3546.31	703.11	28017.1	11839.7	361.319	1159.03	2912.02	22.3125	172.884	235.797	23.9945	0.314506	0.257144	0.636261
17	1	0	2	2024-05-17	2024-05-17 23:59:00	2024-05-18	2293.94	91.5383	67.9468	354.344	4307.59	0	163.08	0	161.033	45.6182	967.031	20.1153	545.149	1843.08	4033.18	1791.23	11.6832	2.14273	137.688	350.841	1.9258	2.78644	23.4471	2.6908	417.839	45.1	372.739	449.699	2.66962	2679.16	579.8	18839.1	11640.5	1159.6	14049.5	1877.02	13.3407	112.271	405.6	16.863	0.18975	0.13105	0.0873
17	3	0	2	2024-05-19	2024-05-19 23:59:00	2024-05-20	1822.75	84.2131	54.9469	266.331	5647.23	0	146.4	22.4	126.76	48.6111	1261.4	36.2036	593.35	1436.49	3654.35	1787.77	15.7381	2.77841	82.7005	223.623	2.78167	4.1036	38.3114	3.81734	1036.83	809.85	226.979	1603.62	7.55145	4567.14	868.97	34311.6	19602.4	571.725	9273.25	1505.86	26.9268	167.131	202.55	23.7823	0.14695	0.165925	1.05483
18	2	0	2	2024-05-18	2024-05-18 23:59:00	2024-05-19	2707.76	52.9754	60.8377	453.137	3219.57	28.08	0	0	245.614	22.6085	1294.18	22.3049	313.412	1380.16	2861.34	2467.36	13.2581	0.75737	80.3692	66.4153	2.25096	2.35629	25.4693	3.36409	682.93	538.275	141.455	1060.13	9.55165	1218.23	1200.31	181.132	39.0625	87.6875	0	410.97	5.9489	28.1702	95.995	20.123	0.514323	0.38852	0.26009
18	4	0	2	2024-05-21	2024-05-21 23:59:00	2024-05-22	2560.16	86.2747	111.313	264.485	3028.59	37.44	144	0	103.972	24.5782	1662.55	20.5924	676.373	2406.69	4475.89	2515.35	16.0756	3.07281	73.3877	37.6481	1.93103	3.39446	30.6195	3.98301	448.535	166.53	282.005	564.74	7.28937	1206.02	1160.76	516.87	80.4	25.3019	1061.7	757.408	5.79982	99.7492	138.138	32.0981	0.706444	0.401737	0.435102
18	1	0	2	2024-05-17	2024-05-17 23:59:00	2024-05-18	3077.08	163.088	131.151	311.876	4898.39	0	0	0	111.124	19.127	2089.2	25.4246	398.57	2517.92	3630.88	5529.27	19.1243	1.25093	233.813	66.253	3.14442	3.57693	52.5273	4.81369	832.96	655.43	170.68	1295.15	10.9665	1740.06	1717.21	316.42	16.48	7.46	2528.72	347.88	8.0665	57.673	551.5	56.5439	1.63372	1.26278	0.81524
18	3	0	2	2024-05-19	2024-05-19 23:59:00	2024-05-20	1972.3	83.7564	74.7442	220.007	2105.47	18.72	0	0	83.6061	18.4705	905.258	16.4773	326.385	1458.56	2847.26	1828.71	8.45247	1.07668	111.448	23.061	1.8432	2.5903	32.7963	3.77625	435.592	271.665	165.968	625.59	5.0353	857.285	810.605	546.645	51.16	26.93	0	864.192	6.63195	127.747	229.54	17.9105	0.2683	0.2035	0.13191
20	1	0	2	2024-05-17	2024-05-17 23:59:00	2024-05-18	1407.95	71.6379	58.0723	147.87	2288.77	0	81.84	37.2	40.3161	7.91175	951.251	10.537	193.554	1269.03	1419.04	3291.46	7.45964	0.822117	124.813	2.31175	1.25224	1.67557	19.3292	0.958584	268.105	174.577	94.1538	389.174	3.18975	439.995	422.805	205.491	0	6.66	3993.43	509.858	3.49397	23.3571	446.303	22.4387	0.493171	0.219353	0.1883
20	4	0	2	2024-05-20	2024-05-20 23:59:00	2024-05-21	733.799	93.6492	23.3755	32.4676	3248.87	0	0	0	19.9931	6.526	623.101	4.32376	257.934	1014.19	1721.54	1485.61	5.03957	0.37887	102.463	68.2066	0.82307	1.27389	35.2602	3.20657	184.494	124.8	59.694	270.894	2.73041	988.298	566.423	5066.77	0.147	0.147	0	1942.73	17.2905	193.723	283.133	4.03028	0.037405	0.020082	0.012947
20	2	0	2	2024-05-18	2024-05-18 23:59:00	2024-05-19	1493.19	57.8772	49.5801	205.719	3330.1	0	0	0	65.8165	20.5299	1442	27.137	629.785	1647.94	1596.89	2310.82	22.0215	3.36235	60.783	179.004	15.8139	4.1179	76.109	4.86779	1333.51	1224.01	109.502	2191.08	10.8159	24.8035	4.14	234.317	14.4	17.904	0	326.42	19.3237	69.5906	52.752	10.0493	0.00512	0.00086	0.00684
20	3	0	2	2024-05-19	2024-05-19 23:59:00	2024-05-20	1427.86	95.5434	67.2842	106.442	3315.94	0	0	0	16.3542	10.7707	478.283	11.059	218.055	1231.61	2073.46	2988.68	6.55247	0.927538	179.929	32.055	0.957703	1.70945	28.2393	2.3384	223.512	46.75	176.762	256.102	3.2301	377.785	351.85	287.175	8.33	37.83	0	3147.64	7.79815	68.5558	921.88	14.7364	0.00999	0	0.0088
21	1	0	2	2024-05-17	2024-05-17 23:59:00	2024-05-18	3534.65	127.032	160.241	414.387	4103	0	235.35	37.35	94.5417	32.703	2037.5	27.7031	671.06	2338.51	4180.86	4748.2	15.6676	2.65284	253.893	36.258	3.48211	3.42185	41.8032	2.61231	820.695	376.2	441.895	1079.42	2.1192	890.415	495.45	4702.48	31.5	0	434.2	10131.8	17.9235	453.793	161.13	47.5184	1.27482	0.7263	0.51111
21	3	0	2	2024-05-19	2024-05-19 23:59:00	2024-05-20	2371.02	104.344	101.085	274.68	2790.17	0	127.09	150.315	113.949	25.6505	1283.35	27.0594	480.15	1954.05	3100.59	3279.63	16.3532	1.84316	127.066	99.6852	2.55076	2.48264	47.171	4.00765	782.054	608.8	173.254	1207.93	16.2047	1807.97	970.154	9988.87	108.419	27.1617	1405.24	1477.73	17.0172	143.418	151.513	28.4539	0.299014	0.184161	0.179649
21	2	0	2	2024-05-18	2024-05-18 23:59:00	2024-05-19	3262.48	69.6134	99.345	551.154	6748	0	131.95	191.625	287.232	41.7475	1410.61	23.4953	572.096	1573.29	4252.63	4306.76	10.6327	2.59779	73.9797	330.585	3.05112	3.28211	39.7786	4.51834	750.964	337.7	413.264	987.744	8.19822	850.844	363.23	5428.62	447.815	405.118	19303.3	8079.64	21.6761	658.318	39.1334	26.8289	0.275121	0.154042	0.142914
21	1	1	2	2024-05-20	2024-12-13 23:59:00	2024-12-13	3090.8	108.357	153.226	322.864	1228.04	0	71.3999	108.199	76.6039	25.24	821.005	24.1867	392.398	1727.94	3440.18	4542.69	20.7055	1.83568	186.89	140.279	2.41856	2.11535	36.6456	2.39302	655.002	333.36	324.842	888.162	6.68354	228.735	159.287	827.343	0.175	5.6365	13414.7	1715.33	13.8985	301.76	324.498	42.969	0.474618	0.229552	0.181615
22	3	0	2	2024-05-19	2024-05-19 23:59:00	2024-05-20	2399.38	97.0059	92.7566	308.374	2299.08	0	5.29	163.54	147.364	26.227	1248.49	20.6844	371.59	1659.3	3766.9	2532.59	15.0357	1.31676	115.435	46.281	1.94725	3.07482	27.9707	3.33746	542.14	298.92	243.38	751.66	6.63415	2646.72	1034.46	15988.3	6706.08	23.4	2	1002.04	8.0744	85.4702	355.642	32.8895	0.744407	0.442165	0.521593
22	4	0	2	2024-05-21	2024-05-21 23:59:00	2024-05-22	2583.16	97.4642	104.151	325.994	2641	0	11.7	190.32	116.968	33.6107	1027.23	24.4136	384.286	1569.45	3755.22	4258.54	15.1997	1.7128	117.207	29.6757	1.68632	3.18327	25.1933	2.42468	399.025	117.99	281.035	481.855	5.36972	1022.89	441.68	5913.43	2123.86	19.234	10048.9	1321.89	10.4585	132.63	366.072	30.4073	0.4892	0.32996	0.17884
22	2	0	2	2024-05-18	2024-05-18 23:59:00	2024-05-19	3552.87	115.419	115.173	525.407	3382.63	0	1.4	46	213.02	30.2502	1232.54	27.757	401.133	1825.73	3801.72	4395.07	19.7199	1.64527	191.657	107.671	3.15789	2.9609	37.7127	3.62838	795.23	518.41	276.47	1158.67	8.00414	1100.26	995.479	1151.84	151.151	61.7872	6159.78	1185.57	7.80098	98.9218	241.464	50.199	1.30832	0.82446	0.60062
22	1	0	2	2024-05-17	2024-05-17 23:59:00	2024-05-18	3923.7	109.391	156.82	525.334	3774.2	0	10.9999	82.9992	154.896	24.1661	706.707	26.4611	430.484	1536.32	2076.95	5590.83	10.337	2.0211	245.654	124.305	3.59759	2.98833	36.9297	1.65392	887.003	615.5	266.503	1318.16	1.17353	639.768	522.052	1288.86	30.97	188.405	0	778.836	10.5316	172.161	412.476	48.8101	0.85276	0.65156	0.426354
23	2	0	2	2024-05-18	2024-05-18 23:59:00	2024-05-19	2793.98	88.7176	91.4052	424.109	3926.25	0	11.16	0	239.629	27.6902	976.046	14.5879	341.416	1466.29	3274.93	3291.93	12.5429	1.31905	95.1475	184.345	1.99953	2.36695	21.4622	2.55283	374.054	147.373	226.681	475.344	4.02884	674.056	293.541	4429.77	104.3	190.009	2924	1114.55	7.4961	124.539	175.019	31.3151	0.755453	0.475696	0.304093
23	3	0	2	2024-05-19	2024-05-19 23:59:00	2024-05-20	2772.89	63.8532	119.789	378.342	2912.24	0	13.2798	186.234	143.491	22.1384	809.981	31.6168	437.904	1324.25	2737.03	3758.81	21.9873	2.84394	83.4838	43.4883	2.76869	2.61908	32.2667	3.14208	520.519	296.186	224.332	728.119	6.67058	905.043	680.165	2653.77	112.24	14.494	5.94	1239.39	10.1498	219.709	107.15	28.139	0.140144	0.102962	0.224601
23	4	0	2	2024-05-21	2024-05-21 23:59:00	2024-05-22	2311.38	66.3415	85.4983	335.888	3022.97	0	12.7	117.56	192.25	21.0677	939.99	11.5159	436.826	1415.13	2697.7	1991.34	11.5148	2.72851	71.0767	47.6123	1.22649	1.85508	10.8872	1.40382	237.588	89.3725	148.025	298.666	3.31517	610.836	500.792	1218.53	32.055	246.8	18369.7	309.094	5.02501	52.9787	106.65	27.7061	0.812098	0.290546	0.386735
23	1	0	2	2024-05-17	2024-05-17 23:59:00	2024-05-18	5116.5	126.303	150.519	826.398	5643.22	0	18.48	185.4	430.886	25.3905	925.243	28.8791	430.379	2031.01	2648.53	6830.35	14.0816	2.19102	194.326	97.7927	2.6798	3.1276	34.1869	2.15022	646.864	350.664	296.2	892.104	3.03694	686.506	610.289	833.781	55.895	39.5127	65.9	792.658	10.6035	210.456	287.518	50.3965	1.00192	0.491895	0.726475
24	1	0	2	2024-05-17	2024-05-17 23:59:00	2024-05-18	1858.68	92.1012	68.818	235.596	877.103	0	76.8	22.4	92.8773	32.837	963.595	24.7407	529.764	1687.07	2605.56	1416.18	15.3911	2.10244	121.974	113.495	2.79961	3.83045	44.2431	4.14531	729.984	557.56	172.424	1120.22	10.3633	902.737	817.385	774.529	118.888	345.95	18630	688.594	33.5986	41.1704	58.9125	17.2766	0.072865	0.0866725	0.140295
24	2	0	2	2024-05-18	2024-05-18 23:59:00	2024-05-19	1774.82	48.5106	51.9122	300.135	1465.73	0	0	0	123.316	27.976	327	12.203	357.86	801.58	3073.9	2119.52	8.5698	1.29974	132.484	142.084	1.14734	0.99994	28.7491	1.95954	283.66	43.4	240.26	313.9	1.536	89.5	0	946.02	79.94	178.64	24840	899.54	10.3692	34.522	49.9	9.93966	0.0225	0.0119	0.0204
24	3	0	2	2024-05-19	2024-05-19 23:59:00	2024-05-20	1202.7	29.268	32.265	195.591	1054.87	0	0	0	43.275	10.02	179.889	4.506	122.463	590.4	474.9	3607.45	3.62763	0.52623	78.84	8.19	0.5469	0.477	6.0195	0.4344	167.1	81.6	85.5	223.5	0.882	36	6	311.1	8.7	16.2	0	110.7	2.766	23.55	66	12.3411	0	0	0.012
25	1	0	2	2024-05-18	2024-05-18 23:59:00	2024-05-19	1793.37	86.0546	62.6495	226.584	4766.55	0	172.8	0	122.88	14.828	1249.44	9.529	423.3	1366.55	2538.8	2602.62	10.7391	1.04551	123.769	17.158	1.14363	1.79093	30.6189	1.78025	199.09	34.5	164.59	225.73	5.5363	348.4	331.11	190.34	39.83	21.42	109.56	225.75	6.5394	69.208	117	15.3276	0.11573	0.08376	0.06507
26	1	0	2	2024-05-17	2024-05-17 23:59:00	2024-05-18	3574.61	97.9436	105.487	576.507	3157.41	0	3.72	85.56	256.542	35.751	2261.19	65.5469	490.916	2766.17	3507.89	3681	22.206	1.84916	140.234	31.103	3.8685	4.71276	40.2463	3.84767	1255.38	1097.62	157.76	2020.5	12.7971	1289.73	1237.27	618.912	40.4	13.87	1029.2	1151.46	9.47932	99.9067	161.117	37.4897	1.37175	0.853913	0.551516
26	2	0	2	2024-05-18	2024-05-18 23:59:00	2024-05-19	4066.95	164.642	157.77	516.355	2815.02	0	37.22	33.66	247.54	36.259	2987.6	41.5817	814.074	3243.93	5565.47	5312.52	33.0992	2.96207	173.624	357.748	9.41154	8.19068	84.5769	7.39042	1392.16	1139.26	263.385	2196.03	16.3343	2312.37	2248.62	665.108	182.065	66.4848	2058.4	555.927	46.5192	140.132	372.772	64.4533	1.86256	1.31148	0.726325
26	3	0	2	2024-05-19	2024-05-19 23:59:00	2024-05-20	2768.22	97.2508	98.6378	372.929	2380.02	0	11.72	469.2	204.037	14.159	1431.71	18.8562	333.16	2594.71	2933.71	5983.85	10.1225	2.33671	175.35	39.09	1.75921	2.5758	21.4038	1.35245	393.145	209.325	183.82	541.62	28.8846	805.355	771.65	389.845	10.47	4.8	11506.7	72.445	13.9325	44.452	547.5	39.4064	0.29203	0.17356	0.22973
27	1	0	2	2024-05-17	2024-05-17 23:59:00	2024-05-18	1955.18	115.623	50.1197	258.396	3159.51	0	2.4	22.4	68.5682	22.469	1511.02	21.3139	398.724	1741.48	2564	3006.23	16.8806	1.85784	188.735	66.215	3.3751	4.09192	45.2978	3.57506	885.364	740.25	145.114	1403.78	11.9084	1100.61	1011.98	1027.83	11.34	28.44	31050	1198.2	21.6903	56.237	494.506	18.122	0.308446	0.168682	0.117172
27	3	0	2	2024-05-19	2024-05-19 23:59:00	2024-05-20	2442.22	187.455	94.9862	204	1509.32	0	0	0	140.421	10.0415	1886.48	14.5273	287.156	2747.13	3822.91	3511.61	25.0133	0.739215	248.344	32.1325	1.57242	4.63312	30.5126	3.23522	294.216	78.815	217.026	349.486	13.1247	1175.4	1129.32	537.022	12.6	20.7	0	1955.24	7.1438	92.295	1228.13	42.9987	1.46236	0.857486	0.519371
27	2	0	2	2024-05-18	2024-05-18 23:59:00	2024-05-19	2213.14	102.741	95.0059	244.04	4713.58	0	1.736	38.192	77.3676	29.2824	1036.64	19.9705	377.673	1725.79	3155.46	3314.37	7.82658	1.46626	121.863	173.05	1.74161	2.09905	36.4086	2.56905	351.664	108.835	242.829	429.034	1.86114	844.871	804.073	289.271	48.28	374.08	0	680.175	7.75462	72.6453	242.343	21.5774	0.295988	0.190769	0.152103
27	1	1	2	2024-05-20	2024-12-15 23:59:00	2024-12-15	2810.67	152.374	123.805	272.795	4425.6	0	3.75	112.5	146.543	28.708	2033.55	15.9713	579.43	2803.93	3959.48	3282.02	15.376	1.42397	152.24	135.571	2.16242	4.27809	34.1605	3.36482	536.81	307.96	239.73	757.12	8.1546	2029.56	1623.06	3929.2	1751.45	30.5	0	1919.91	35.151	145.959	632.97	46.5419	1.43057	0.96349	0.70894
30	1	0	2	2024-05-17	2024-05-17 23:59:00	2024-05-18	1980.98	53.3168	62.4156	321.424	3738.97	0	6.6	49.8	91.8855	44.025	969.652	34.7338	486.985	1228.05	4062.7	1857.99	8.36831	2.20004	38.468	56.875	1.41714	1.33117	21.9238	2.63211	526.485	233.375	293.11	689.534	3.2777	164.12	153.72	87.058	0	22	0	356.846	12.807	59.587	0	16.786	0	0.03172	0.40584
30	3	0	2	2024-05-19	2024-05-19 23:59:00	2024-05-20	2152.54	66.0574	94.8281	278.768	3748.35	0	27.02	213.06	160.785	33.934	1061.47	16.5293	374.632	1041.56	2237.15	2183.08	7.65034	2.05084	61.3456	15.3894	1.05731	1.60763	13.108	0.97644	329.446	59	270.446	371.806	3.39252	589.966	365.93	2675.77	10.822	1.486	2.43	2953.52	11.5111	172.794	132.8	31.5875	0.590392	0.409314	0.633372
30	4	0	2	2024-05-20	2024-05-20 23:59:00	2024-05-21	1478.59	50.0703	58.701	200.867	3974.25	0	6.3	49.95	78.7834	19.6325	698.958	28.1652	276.328	984.483	1311.13	1642.69	7.0128	1.38352	81.3643	4.2307	1.30855	1.90026	14.0076	1.13372	458.056	376.908	79.898	720.815	3.78023	508.317	289.921	2362.58	533.5	0.64601	3147.97	686.704	9.12131	48.3558	112.151	21.9795	0.663328	0.482332	0.314975
30	2	0	2	2024-05-18	2024-05-18 23:59:00	2024-05-19	3828.8	119.581	163.623	500.66	6582.01	0	27.34	338.75	288.857	35.7645	1459.54	23.2872	553.386	2012.16	4796.48	4590.13	20.2463	3.41348	142.822	204.359	1.73093	2.38629	35.2485	3.31963	394.847	101.895	292.952	466.947	5.5996	1858.66	799.898	10630.4	4035.77	108.882	769.163	2293.45	22.8009	232.487	352.743	59.4154	1.48454	0.927176	0.971526
36	1	1	2	2024-05-17	2024-12-13 23:59:00	2024-12-13	2363.26	157.057	74.7647	261.661	997.361	0	0	0	92.5714	19.277	694.952	14.4778	404.719	1708.07	4082.52	3931.73	15.0575	1.5121	168.296	186.243	1.71801	1.66235	53.765	5.01661	444.103	153.976	291.287	550.541	3.42818	383.461	178.241	2443.76	17.64	0.3	2.1	2108.93	8.68434	253.093	396.517	24.4339	0.341305	0.272686	0.187206
36	1	3	2	2024-05-18	2024-12-15 23:59:00	2024-12-15	2278.56	137.827	79.076	229.151	910.098	17.172	0	0	52.6071	16.7492	858.428	14.5211	323.184	2058.09	2203.32	3243.39	14.3656	1.00143	215.877	54.738	1.48532	2.03848	36.3128	1.74113	412.383	232.9	176.483	569.083	4.328	601.298	550.755	572.165	3.604	52.398	10258.3	1222.62	7.17745	29.978	1094.52	27.0301	0.53065	0.402325	0.2534
36	2	0	2	2024-05-19	2024-05-19 23:59:00	2024-05-20	2006.65	55.3438	53.0038	307.554	8743.44	17.712	0	0	153.023	19.6705	1308.69	13.4147	346.845	921.385	2061.09	3214.18	7.9935	1.54968	69.106	38.796	1.33727	1.22139	19.6208	1.5889	350.78	166.4	182.57	466.44	1.1453	194.08	109.89	997.485	65.97	0	2040.39	492.77	4.2198	37.1095	80.19	20.8438	0.55242	0.13662	0.17458
36	1	2	2	2024-05-20	2024-12-14 23:59:00	2024-12-14	3066.94	87.7893	79.5537	386.645	1555.87	65.412	0	0	153.541	21.3495	1119.74	20.2816	357.728	1431.62	2696.2	5675.78	12.5452	1.20132	106.454	42.263	2.11714	1.79927	31.0443	1.85995	536.347	291.015	249.938	740.938	2.97262	245.445	147.375	995.96	207.08	158.72	2544.64	401.89	7.49442	25.6747	143.212	29.8925	0.781395	0.353407	0.232283
[truncated: 61 more columns]

## Sheet: SPSS
Participant	T1βCar	T2βCar	T3βCar	T4βCar	T1Lyc	T2Lyc	T3Lyc	T4Lyc
1	955.972	9161.6	2193.99	1294.02	19089.5	1738.79	0	53.95
2	67.34	191.548	87.994	353.581	0	0	0	2212.94
3	234.482	2882.8	1263.12	365.995	402.6	4371.56	5368.36	7269.95
4	643.48	1139.69	230.364	2503.72	14.85	14.85	0	1160.2
5	394.743	5317.12	1884.4	394.743	514.742	0	0	514.742
6	183.002	111.739	2706.93	217.1	0	16.25	9.9	0
8	38929.6	10765	971.2	81.0238	2132.5	7328.68	3640.02	0.084
9	9662.57	10562.5	9208.57		2058.4	2124.29	2426.68
10	463	508.827			1008.8	5875.2
11	2282.37	1516.2	734.82	3925.26	1139.7	10634.2	0	4052.47
13	5469.62	6976.79	4981.96	404.913	10550.3	6786.5	15238.3	2602.6
15	4429.58	1126.6	936.285	388.19	99944.9	10752.7	28892.5	5398.95
16	30155.6	297.4	93.96	1910.5	5944.52	3498.95	1076.6	1547
17	18839.1	690.32	34311.6	28017.1	14049.5	8202.16	9273.25	1159.03
18	316.42	181.132	546.645	516.87	2528.72	0	0	1061.7
20	205.491	234.317	287.175	5066.77	3993.43	0	0	0
21	4702.48	5428.62	9988.87	827.343	434.2	19303.3	1405.24	13414.7
22	1288.86	1151.84	15988.3	5913.43	0	6159.78	2	10048.9
23	833.781	4429.77	2653.77	1218.53	65.9	2924	5.94	18369.7
24	774.529	946.02	311.1		18630	24840	0
25		190.34				109.56
26	618.912	665.108	389.845		1029.2	2058.4	11506.7
27	1027.83	289.271	537.022	3929.2	31050	0	0	0
30	87.058	10630.4	2675.77	2362.58	0	769.163	2.43	3147.97
36	2443.76	572.165	997.485	995.96	2.1	10258.3	2040.39	2544.64
Average	5208.73	3038.68	4086.14	3034.34	8941	5110.66	3516.88	3727.97
SE	2046.2	749.268	1599.23	1370.45	4282.83	1266.49	1444.74	1116.13
