# Supplementary material for: Effects of Marathon Running on Skin and Plasma Carotenoids in Endurance Runners
Source: Nutrients. 2026 Jan 29;18(3):437. doi: 10.3390/nu18030437 (PMC12899393; doi:10.3390/nu18030437)
Supplement: Supplementary file 1 [file nutrients-18-00437-s001.zip › Marathon Study/Plasma Carotenoid HPLC data summary Final.xlsx]

## Sheet: Data Analysis
		pre-marathon		post marathon		48 hrs post			Lycopene (relative preak areas)					all-trans-B-Carotene (relative peak areas)						all-trans-B-Carotene (nM)
	Label	Identity	Label	Identity	Label	Identity		participant	Pre	Post	Post-48		participant	Pre	Post	Post-48			participant	Pre	Post	Post-48
	1	1AE	26	1AT	51	1A48		1		0.552352	0.624418		1		0.438543	0.465542			1		710.776	749.346
	2	2AE	27	2AT	52	2A48		2	0.104359	0.139785	0.171627		2	0.134742	0.182796	0.167892			2	276.775	345.422	324.131
	3	3AE	28	3AT	53	3A48		3	0.156379	0.225282	0.174537		3	0.159122	0.195244	0.049429			3	311.603	363.206	154.899
	4	4AE	29	4AT	54	4A48		4	0.0684524	0.102362	0.18309		4	0.129464	0.11811	0.160108			4	269.235	253.015	313.012
	5	5AE	30	5AT	55	5A48		5	0.221884	0.225552	0.23633		5	0.0805471	0.0725552	0.0611139			5	199.353	187.936	171.591
	6	6AE	31	6AT	56	6A48		6	0.22454	0.348673	0.281773		6	0.204908	0.338053	0.19207			6	377.011	567.219	358.672
	7	8AE	32	8AT	57	8A48		8	0.127721	0.183673	0.337846		8	0.121916	0.240816	0.219019			8	258.451	428.309	397.17
	8	9AE	33	9AT	58	9A48		9	0.100817	0.159633	0.254514		9	0.213896	0.321101	0.374798			9	389.852	543.001	619.711
	9	10AE	34	10AT	59	1048		10	0.281538	0.413093	0.326237		10	0.381538	0.647856	0.393624			10	629.341	1009.79	646.606
	10	11AE	35	11AT	60	1148		11	0.209841	0.269231	0.000362452		11	0.11288	0.147157	0.043722			11	245.543	294.51	146.746
			36	12AT				12		0.41989			12		0.383978				12		632.826
	11	13AE	37	13AT	61	1348		13	0.304462	0.62987	0.474025		13	0.849081	1.13636	1.12154			13	1297.26	1707.66	1686.49
	12	15AE	38	15AT	62	1548		15	0.333333	0.411157	0.515893		15	0.166667	0.169421	0.226432			15	322.381	326.316	407.76
	13	16AE	39	16AT	63	1648		16	0.191843	0.272727	0.464521		16	0.176737	0.226415	0.212672			16	336.767	407.736	388.102
	14	18AE	40	18AT	64	1848		18	0.384393	0.43662	0.255646		18	0.121387	0.132394	0.0638935			18	257.696	273.421	175.562
	15	20AE**	41	20AT	65	2048		20	0.126437	0.0772271	0.251769		20	0.14304	0.110399	0.378936			20	288.628	241.999	625.622
	16	21AE	42	21AT	66	2148		21	0.124161	0.499428	0.753184		21	0.0973154	0.29084	0.405444			21	223.308	499.771	663.491
	17	22AE	43	22AT	67	2248		22	0.194064	0.17615	0.352275		22	0.0821918	0.826247	1.02648			22	201.703	1264.64	1550.69
	18	23AE	44	23AT	68	2348		23	0.219477	0.261111	0.292034		23	0.739826	0.95144	0.869246			23	1141.18	1443.49	1326.07
	19	24AE	45	24AT	69	2448		24	0.111675	0.300465	0.497704		24	0.678511	0.101808	0.0290058			24	1053.59	229.725	125.723
	20	25AE	46	25AT	70	2548		25	0.353916	0.127666	0.157773		25	0.231928	0.118796	0.0707762			25	415.611	253.995	185.395
	21	26AE	47	26AT				26	0.136012	0.196286			26	0.372488	0.475807				26	616.412	764.011
	22	27AE	48	27AT	71	2748		27	0.321192	0.45585	0.233104		27	0.559603	0.778856	0.114254			27	883.718	1196.94	247.506
	23	30AE	49	30AT	72	3048		30	0.0802292	0.0884414	0.103538		30	0.173352	0.237187	0.378917			30	331.932	423.124	625.596
	24	36AE	50	36AT	73	3648		36	0.253333	0.296744	0.313804		36	0.201667	0.203625	0.0299314			36	372.381	375.179	127.045
	25	37AE			74	3748		37	0.405926		0.534929		37	0.340741		0.479829			37	571.058	84.2857	769.755
																			ave nM	469.616	570.319	532.779
								Relative changes
									Lycopene					all-trans-B-Carotene
								participant	Pre	Post	Post-48		participant	Pre	Post	Post-48
								1		100.064	113.119		1		99.896	106.046
								2	100.345	134.409	165.026		2	99.8092	135.404	124.364
								3	100.243	144.411	111.882		3	100.077	122.795	31.0874
								4	100.665	150.533	269.25		4	100.36	91.5583	124.115
								5	99.948	101.6	106.455		5	99.4409	89.5743	75.4492
								6	99.7955	154.966	125.232		6	99.9551	164.904	93.6929
								8	99.7823	143.495	263.942		8	99.931	197.39	179.524
								9	99.8192	158.053	251.994		9	99.9516	150.047	175.139
								10	99.8363	146.487	115.687		10	99.8792	169.596	103.043
								11	99.9242	128.205	0.172596		11	99.8937	130.228	38.692
								12					12
								13	100.152	207.194	155.929		13	100.01	133.847	132.101
								15	100.1	123.471	154.923		15	99.8004	101.45	135.588
								16	99.9182	142.045	241.938		16	99.8515	127.918	120.154
								18	100.102	113.703	66.5746		18	100.32	109.417	52.8045
								20	100.347	61.2913	199.817		20	100.028	77.2021	264.99
								21	100.13	402.764	607.407		21	100.325	299.835	417.983
								22	100.033	90.7992	181.585		22	100.234	1007.62	1251.81
								23	100.218	119.229	133.349		23	99.9764	128.573	117.466
								24	99.7099	268.272	444.379		24	99.928	14.9938	4.27184
								25	99.9762	36.0637	44.5686		25	99.9688	51.2053	30.507
								26	100.009	144.328			26	100.131	127.905
								27	100.06	142.009	72.618		27	99.929	139.081	20.4025
								30	100.287	110.552	129.423		30	100.204	137.102	219.027
								36	100.132	117.29	124.033		36	99.835	100.805	14.8175
								37	99.9818		131.756		37	99.924		140.712
								Averages	100.063	145.268	178.171		Averages	99.9901	165.585	168.163
								Ave (minus outliers)	100.076	125.918	150.433		Ave (minus outliers)	99.9777	163.342	167.278

## Sheet: Standard Curve
	No.	Injection Name	Ret.Time	Area	Retention (DETECTED)	Area	Retention (DETECTED)	Area
			min	mAU*min	min	mAU*min	min	mAU*min
			UV_VIS_1	UV_VIS_1	UV_VIS_1	UV_VIS_1	UV_VIS_1	UV_VIS_1
			Internal Standard	Internal Standard	Lycopene	Lycopene	all-trans-B-Carotene	all-trans-B-Carotene
	50	Serum Calibrator 25 (5uL)	2.44328	1.03063	3.63995	0.0276441	6.25495	0.0758864
	51	Serum Calibrator 50 (5uL)	2.45915	0.949846	3.66082	0.0491856	6.28332	0.238851
	52	Serum Calibrator 75 (5uL)	2.46243	1.04024	3.66077	0.101898	6.2991	0.40046
	53	Serum Calibrator 100 (5uL)	2.45163	0.949366	3.6483	0.134842	6.27747	0.490648
	54	Serum Control Level 1 (5uL)	2.46075	0.599899	3.65742	0.0756673	6.29075	0.163043
	55	Serum Control Level 2 (5uL)	2.4658	0.551052	3.6758	0.0649525	6.28913	0.376439
	56	Water Blank (Extracted)	2.47413	0.822401	n.a.	n.a.	n.a.	n.a.
					Area	Area	Area	Area	Area
					mAU*min	mAU*min	mAU*min	Area Lycopene/Area Internal Standard	Area B-carotene/Area Internal Standard
					UV_VIS_1	UV_VIS_1	UV_VIS_1	UV_VIS_1	UV_VIS_1
			Lycopene (relative dose)	B-carotene dose nM	Internal Standard	Lycopene	all-trans-B-Carotene	all-trans-B-Carotene	all-trans-B-Carotene
		Serum Calibrator 25 (5uL)	25	223	1.03063	0.0276441	0.0758864	0.0268225	0.073631
		Serum Calibrator 50 (5uL)	50	446	0.949846	0.0491856	0.238851	0.0517827	0.251463
		Serum Calibrator 75 (5uL)	75	669	1.04024	0.101898	0.40046	0.0979561	0.384968
		Serum Calibrator 100 (5uL)	100	892	0.949366	0.134842	0.490648	0.142033	0.516816
		Serum Control Level 1 (5uL)	90.2708	472.549	0.599899	0.0756673	0.163043	0.126133	0.271784
		Serum Control Level 2 (5uL)	85.1063	1060.18	0.551052	0.0649525	0.376439	0.11787	0.683127
		Water Blank (Extracted)		0	0.822401	n.a.	n.a.
				calculated
				*Since Lycopene # are not changing, its unlikely these were adjusted

## Sheet: Raw data
No.	Injection Name	Ret.Time	Area	Retention (DETECTED)	Area	Retention (DETECTED)	Area	Area Lycopene/Area Internal Standard	Area B-carotene/Area Internal Standard
		min	mAU*min	min	mAU*min	min	mAU*min	UV_VIS_1	UV_VIS_1
		UV_VIS_1	UV_VIS_1	UV_VIS_1	UV_VIS_1	UV_VIS_1	UV_VIS_1	Area Lycopene/Area Internal Standard	Area B-carotene/Area Internal Standard
		Internal Standard	Internal Standard	Lycopene	Lycopene	all-trans-B-Carotene	all-trans-B-Carotene	UV_VIS_1	UV_VIS_1
15	Sample 1	n.a.	n.a.	3.79	0.023	6.47	0.018	#VALUE!	#VALUE!
16	Sample 2	2.464	0.757	3.73	0.079	6.41	0.102	0.104359	0.134742
17	Sample 3	2.477	0.729	3.73	0.114	6.43	0.116	0.156379	0.159122
18	Sample 4	2.458	0.672	3.72	0.046	6.38	0.087	0.0684524	0.129464
19	Sample 5	2.457	0.658	3.7	0.146	6.35	0.053	0.221884	0.0805471
20	Sample 6	2.441	0.815	3.66	0.183	6.33	0.167	0.22454	0.204908
21	Sample 7	2.449	0.689	3.68	0.088	6.36	0.084	0.127721	0.121916
22	Sample 8	2.44	0.734	3.68	0.074	6.34	0.157	0.100817	0.213896
23	Sample 9	2.452	0.65	3.69	0.183	6.36	0.248	0.281538	0.381538
24	Sample 10	2.444	0.691	3.69	0.145	6.38	0.078	0.209841	0.11288
25	Sample 11	2.448	0.762	3.67	0.232	6.34	0.647	0.304462	0.849081
26	Sample 12	2.449	0.648	3.68	0.216	6.36	0.108	0.333333	0.166667
27	Sample 13	2.457	0.662	3.7	0.127	6.38	0.117	0.191843	0.176737
28	Sample 14	2.452	0.692	3.68	0.266	6.36	0.084	0.384393	0.121387
29	Sample 15	2.42	0.783	3.65	0.099	6.32	0.112	0.126437	0.14304
30	Sample 16	2.457	0.596	3.69	0.074	6.35	0.058	0.124161	0.0973154
31	Sample 17	2.489	0.438	3.71	0.085	6.43	0.036	0.194064	0.0821918
32	Sample 18	2.462	0.688	3.69	0.151	6.37	0.509	0.219477	0.739826
33	Sample 19	2.467	0.591	3.7	0.066	6.38	0.401	0.111675	0.678511
34	Sample 20	2.442	0.664	3.67	0.235	6.36	0.154	0.353916	0.231928
35	Serum Control Level 1 (5uL)	2.457	0.55	3.7	0.057	6.37	0.133	0.103636	0.241818
36	Serum Control Level 2 (5uL)	2.464	0.394	3.71	0.045	6.36	0.258	0.114213	0.654822
37	Sample 21	2.467	0.647	3.71	0.088	6.38	0.241	0.136012	0.372488
38	Sample 22	2.458	0.604	3.67	0.194	6.35	0.338	0.321192	0.559603
39	Sample 23	2.437	0.698	3.67	0.056	6.32	0.121	0.0802292	0.173352
40	Sample 24	2.458	0.6	3.68	0.152	6.35	0.121	0.253333	0.201667
41	Sample 25	2.444	0.675	3.63	0.274	6.31	0.23	0.405926	0.340741
42	Sample 26	2.442	0.659	3.64	0.364	6.32	0.289	0.552352	0.438543
43	Sample 27	2.447	0.744	3.66	0.104	6.32	0.136	0.139785	0.182796
44	Sample 28	2.468	0.799	3.68	0.18	6.35	0.156	0.225282	0.195244
45	Sample 29	2.451	0.635	3.69	0.065	6.34	0.075	0.102362	0.11811
46	Sample 30	2.464	0.634	3.68	0.143	6.34	0.046	0.225552	0.0725552
47	Sample 31	2.449	0.565	3.65	0.197	6.34	0.191	0.348673	0.338053
48	Sample 32	2.447	0.735	3.68	0.135	6.34	0.177	0.183673	0.240816
49	Sample 33	2.454	0.545	3.69	0.087	6.35	0.175	0.159633	0.321101
50	Sample 34	2.457	0.443	3.68	0.183	6.35	0.287	0.413093	0.647856
51	Sample 35	2.461	0.598	3.69	0.161	6.37	0.088	0.269231	0.147157
52	Sample 36	2.492	0.362	3.7	0.152	6.41	0.139	0.41989	0.383978
53	Sample 37	2.49	0.462	3.69	0.291	6.37	0.525	0.62987	1.13636
54	Sample 38	2.476	0.484	3.7	0.199	6.4	0.082	0.411157	0.169421
55	Sample 39	2.461	0.583	3.7	0.159	6.39	0.132	0.272727	0.226415
56	Sample 40	2.465	0.71	3.68	0.31	6.36	0.094	0.43662	0.132394
57	Serum Control Level 1 (5uL)	2.466	0.481	3.71	0.057	6.35	0.139	0.118503	0.288981
58	Serum Control Level 2 (5uL)	2.466	0.356	3.69	0.044	6.36	0.271	0.123596	0.761236
59	Water Blank (Extracted)	2.478	0.694	n.a.	n.a.	n.a.	n.a.	#VALUE!	#VALUE!
14	Sample 41	2.41665	0.767735	3.63998	0.0592899	6.29748	0.0847572	0.0772271	0.110399
15	Sample 42	2.4591	0.763807	3.65327	0.381466	6.3291	0.222146	0.499428	0.29084
16	Sample 43	2.45498	0.657327	3.66248	0.115788	6.29332	0.543114	0.17615	0.826247
17	Sample 44	2.4458	0.513244	3.64247	0.134014	6.2783	0.488321	0.261111	0.95144
18	Sample 45	2.4633	0.567848	3.67163	0.170618	6.3158	0.0578113	0.300465	0.101808
19	Sample 46	2.44662	0.60465	3.65495	0.077193	6.30078	0.0718303	0.127666	0.118796
20	Sample 47	2.45077	0.520641	3.6741	0.102195	6.29993	0.247725	0.196286	0.475807
21	Sample 48	2.45165	0.697094	3.63748	0.31777	6.27748	0.542936	0.45585	0.778856
22	Sample 49	2.45413	0.577155	3.65663	0.0510444	6.28247	0.136894	0.0884414	0.237187
23	Sample 50	2.45662	0.429096	3.65245	0.127332	6.29328	0.0873748	0.296744	0.203625
24	Sample 51	2.44662	0.664465	3.62245	0.414904	6.26995	0.309336	0.624418	0.465542
25	Sample 52	2.42743	0.746885	3.6091	0.128185	6.24993	0.125396	0.171627	0.167892
26	Sample 53	2.45663	0.391095	3.65663	0.0682604	6.31413	0.0193315	0.174537	0.049429
27	Sample 54	2.45077	0.410034	3.65243	0.075073	6.28327	0.0656499	0.18309	0.160108
28	Sample 55	2.4491	0.491807	3.6341	0.116229	6.2666	0.0300563	0.23633	0.0611139
29	Sample 56	2.44332	0.618799	3.63332	0.17436	6.27832	0.118853	0.281773	0.19207
30	Sample 57	2.44495	0.62542	3.63578	0.211296	6.27162	0.136979	0.337846	0.219019
31	Sample 58	2.44413	0.3209	3.63747	0.0816737	6.2533	0.120273	0.254514	0.374798
32	Sample 59	2.44578	0.674172	3.63078	0.21994	6.25828	0.26537	0.326237	0.393624
33	Sample 60	2.44245	0.585494	3.81662	0.000212213	6.32662	0.0255989	0.000362452	0.043722
34	Serum Control Level 1 (5uL)	2.44495	0.582932	3.62995	0.0685868	6.25078	0.175646	0.117658	0.301315
35	Serum Control Level 2 (5uL)	2.4633	0.537827	3.66663	0.0617865	6.2883	0.335105	0.114882	0.623073
36	Sample 61	2.45243	0.580439	3.62327	0.275143	6.2691	0.650986	0.474025	1.12154
37	Sample 62	2.44995	0.618009	3.62495	0.318826	6.27995	0.139937	0.515893	0.226432
38	Sample 63	2.45415	0.613651	3.62248	0.285054	6.26915	0.130506	0.464521	0.212672
39	Sample 64	2.41327	0.743934	3.60993	0.190184	6.2366	0.0475325	0.255646	0.0638935
40	Sample 65	2.43915	0.712976	3.62498	0.179505	6.26998	0.270172	0.251769	0.378936
41	Sample 66	2.47248	0.370735	3.64582	0.279232	6.30915	0.150312	0.753184	0.405444
42	Sample 67	2.47247	0.545618	3.66913	0.192207	6.2833	0.560068	0.352275	1.02648
43	Sample 68	2.46495	0.490234	3.64912	0.143165	6.28328	0.426134	0.292034	0.869246
44	Sample 69	2.46497	0.526802	3.64997	0.262192	6.3858	0.0152803	0.497704	0.0290058
45	Sample 70	2.45832	0.707652	3.64498	0.111648	6.29415	0.0500849	0.157773	0.0707762
46	Sample 71	2.45415	0.706617	3.65248	0.164715	6.37665	0.080734	0.233104	0.114254
47	Sample 72	2.44832	0.549003	3.65665	0.0568426	6.28498	0.208027	0.103538	0.378917
48	Sample 73	2.45578	0.675074	3.63745	0.211841	6.38162	0.0202059	0.313804	0.0299314
49	Sample 74	2.4566	0.607217	3.6191	0.324818	6.2741	0.29136	0.534929	0.479829
