# Supplementary material for: Effects of Marathon Running on Skin and Plasma Carotenoids in Endurance Runners
Source: Nutrients. 2026 Jan 29;18(3):437. doi: 10.3390/nu18030437 (PMC12899393; doi:10.3390/nu18030437)
Supplement: Supplementary file 1 [file nutrients-18-00437-s001.zip › Marathon Study/Skin Carotenoid Data 2024.xlsx]

## Sheet: SPSS
Subject	Pre-Race	Post-Race	48-hour Post
1A	481	459	444
2A	204	97	196
3A	386	172	319
4A	270	121	287
5A	221	221	296
6A	413	242	406
8A	333	225	318
9A	438	240	342
10A	286	130	295
11A	175	65	256
13A	454	377	522
15A	354	314	434
16A	289	149	270
18A	201	147	321
20A	241	102	245
21A	313	292	390
22A	533	462	543
23A	508	444	604
24A	280	244	293
25A	120	6	111
26A	363	343	-
27A	370	352	462
30A	275	251	317
36A	309	244	407
37A	229	147	316
	Pre-race	Post-race	48 h post-race
Skin carotenoids (Raman units)	321.84	233.84	349.75
SE	21.544	24.836	23.0453
